# Supplementary material for: Base-Mediated Claisen Rearrangement of CF3-Containing Bisallyl Ethers
Source: Molecules. 2021 Jul 19;26(14):4365. doi: 10.3390/molecules26144365 (PMC8304132; doi:10.3390/molecules26144365)
Supplement: Supplementary file 1 [file molecules-26-04365-s001.zip]

Archive with 1 entries (1 files):
- molecules-1287197-supplementary.pdf
